# Supplementary material for: CIGB-258 Exerts Potent Anti-Inflammatory Activity against Carboxymethyllysine-Induced Acute Inflammation in Hyperlipidemic Zebrafish via the Protection of Apolipoprotein A-I
Source: Int J Mol Sci. 2023 Apr 11;24(8):7044. doi: 10.3390/ijms24087044 (PMC10139093; doi:10.3390/ijms24087044)
Supplement: Supplementary file 1 [file ijms-24-07044-s001.zip]

Archive with 2 entries (2 files):
- Supplementary Video S1_CML 6mM alone.mp4
- Supplementary Video S2_CML + CIGB-258.mp4
